# Supplementary material for: The relationship between stress and vitiligo: Evaluating perceived stress and electronic medical record data
Source: PLoS One. 2020 Jan 27;15(1):e0227909. doi: 10.1371/journal.pone.0227909 (PMC6984686; doi:10.1371/journal.pone.0227909)
Supplement: S1 Table — (XLSX) [file pone.0227909.s002.xlsx]

## Sheet: Vitiligo
Gender	Age	Do you have vitiligo?	Have you been diagnosed with vitiligo?	Is your vitiligo currently active, stable or regressing?	How long have you had vitiligo?	Approximately what percentage of your total body surface area has turned white?	On which parts of your body have you developed vitiligo?	In the last month, how often have you been upset because of something that happened unexpectedly?	In the last month, how often have you felt that you were unable to control the important things in your life?	In the last month, how often have you felt nervous and "stressed"?	In the last month, how often have you felt confident about your ability to handle your personal problems?	In the last month, how often have you felt that things were going your way?	In the last month, how often have you found that you could not cope with all the things that you had to do?	In the last month, how often have you been able to control irritations in your life?	In the last month, how often have you felt that you were on top of things?	In the last month, how often have you been angered because of things that were outside of your control?	In the last month, how often have you felt difficulties were piling up so high that you could not overcome them?	Corresponding PSS Values										Sum
Male	33	Yes	Yes	Active	25	15	Head, Face, Arms, Hands, Groin, Lower back / buttocks, Legs, Feet	2	2	2	2	3	3	2	2	2	2	2	2	2	2	1	3	2	2	2	2	20
Male	60	Yes	Yes	Stable	15	3	Head, Face, Arms, Hands, Feet	2	2	3	2	3	3	2	2	3	2	2	2	3	2	1	3	2	2	3	2	22
Male	27	Yes	Yes	Active	3	0.1	Face, Hands, Feet	4	4	4	4	0	4	1	0	4	4	4	4	4	0	4	4	3	4	4	4	35
Male	36	Yes	Yes	Active	12	1	Chest	2	2	3	3	1	2	2	2	3	2	2	2	3	1	3	2	2	2	3	2	22
Male	59	Yes	Yes	Stable	38	2	Hands, Feet, lips&genitald	4	3	4	3	2	2	1	2	3	2	4	3	4	1	2	2	3	2	3	2	26
Male	31	Yes	Yes	Stable	10	3	Face, Hands, Back, Chest / lower abdominal region, Legs, Feet	1	1	1	0	1	0	0	1	1	0	1	1	1	4	3	0	4	3	1	0	18
Male	56	Yes	Yes	Stable	10	3	Mouth, lips	4	3	4	3	2	2	2	1	3	3	4	3	4	1	2	2	2	3	3	3	27
Male	81	Yes	Yes	Stable	20	5	Face, Hands, Elbows	0	0	0	4	3	0	4	4	0	0	0	0	0	0	1	0	0	0	0	0	1
Male	37	Yes	Yes	Active	4	5	Head, Face, Back	2	1	2	4	4	2	4	4	1	1	2	1	2	0	0	2	0	0	1	1	9
Male	41	Yes	Yes	Active	25	5	Arms, Hands, Legs, Feet, Genital area	1	2	3	3	3	1	4	4	1	1	1	2	3	1	1	1	0	0	1	1	11
Male	61	Yes	Yes	Active	7	5	Face, Hands, Feet, minor on feet	1	1	1	4	2	1	4	3	1	3	1	1	1	0	2	1	0	1	1	3	11
Male	32	Yes	Yes	Active	1	5	Chest / lower abdominal region, Legs, lips	2	1	1	4	3	1	2	3	2	2	2	1	1	0	1	1	2	1	2	2	13
Male	28	Yes	Yes	Stable	23	5	Face, Hands, Feet	2	1	2	4	3	3	4	3	1	2	2	1	2	0	1	3	0	1	1	2	13
Male	32	Yes	Yes	Active	32	5		1	1	2	3	3	2	3	3	2	2	1	1	2	1	1	2	1	1	2	2	14
Male	23	Yes	Yes	Stable	8	5	Arms, Back, Lower back / buttocks, Thighs	2	1	2	2	2	1	3	2	3	1	2	1	2	2	2	1	1	2	3	1	17
Male	37	Yes	Yes	Active	8	5	Face, Hands, Back, Groin, Lower back / buttocks	4	2	3	3	3	1	2	3	2	1	4	2	3	1	1	1	2	1	2	1	18
Male	27	Yes	Yes	Active	10	5		1	2	2	1	2	1	2	2	3	1	1	2	2	3	2	1	2	2	3	1	19
Male	44	Yes	Yes	Stable	8	5	Face, Arms, Hands, Legs, Feet	3	2	1	1	1	1	2	2	1	1	3	2	1	3	3	1	2	2	1	1	19
Male	31	Yes	Yes	Stable	14	5	Face, Hands, Groin	0	4	2	2	4	4	3	3	3	3	0	4	2	2	0	4	1	1	3	3	20
Male	34	Yes	Yes	Active	3	5	Head, Face, Hands, Legs	1	1	1	0	0	1	0	0	2	2	1	1	1	4	4	1	4	4	2	2	24
Male	50	Yes	Yes	Stable	1	5	Face	2	4	2	3	1	1	0	1	2	2	2	4	2	1	3	1	4	3	2	2	24
Male	35	Yes	Yes	Active	11	5	Head, Face, Hands, Groin, Feet	4	2	3	3	2	3	2	2	4	3	4	2	3	1	2	3	2	2	4	3	26
Male	25	Yes	Yes	Stable	10	5	Face, Back	3	3	4	2	2	2	2	2	4	3	3	3	4	2	2	2	2	2	4	3	27
Male	38	Yes	Yes	Active	22	7	Face, Arms, Hands, Groin, Feet, armpits	1	1	2	3	2	2	3	4	2	1	1	1	2	1	2	2	1	0	2	1	13
Male	45	Yes	Yes	Active	20	7	Head, Face, Hands, Chest / lower abdominal region, Groin, Feet	1	1	2	3	2	2	3	2	1	1	1	1	2	1	2	2	1	2	1	1	14
Male	0	Yes	Yes	Stable	39	10	Face, Hands, Groin, Feet	0	2	2	3	3	0	0	0	0	0	0	2	2	1	1	0	4	4	0	0	14
Male	34	Yes	Yes	Active	5	10	Face, Hands, Chest / lower abdominal region, Legs	3	2	3	4	3	1	3	4	4	2	3	2	3	0	1	1	1	0	4	2	17
Male	30	Yes	Yes	Active	14	10	Face, Arms, Hands, Lower back / buttocks, Feet	1	3	2	3	3	3	2	2	2	0	1	3	2	1	1	3	2	2	2	0	17
Male	28	Yes	Yes	Active	14	10	Head, Face, Arms, Hands, Groin, Lower back / buttocks, Legs, Feet	1	2	2	1	3	2	3	2	3	2	1	2	2	3	1	2	1	2	3	2	19
Male	29	Yes	Yes	Active	13	10	Face, Arms, Hands, Chest / lower abdominal region	2	3	3	2	2	2	4	2	2	2	2	3	3	2	2	2	0	2	2	2	20
Male	17	Yes	Yes	Regressing	2	10	Chest / lower abdominal region, Groin	2	2	3	2	2	2	3	2	3	4	2	2	3	2	2	2	1	2	3	4	23
Male	44	Yes	Yes	Active	28	10	Head, Face, Arms, Hands, Chest / lower abdominal region, Feet	3	4	3	4	2	3	3	2	3	2	3	4	3	0	2	3	1	2	3	2	23
Male	71	Yes	Yes	Stable	6	10	Head, Face, Hands, Groin, Feet	2	4	3	2	1	2	3	1	3	3	2	4	3	2	3	2	1	3	3	3	26
Male	44	Yes	Yes	Active	30	15	Arms, Chest / lower abdominal region, Legs, Feet	2	2	2	4	3	2	3	3	1	1	2	2	2	0	1	2	1	1	1	1	13
Male	32	Yes	Yes	Stable	12	15	Face, Hands, Back, Chest / lower abdominal region, Groin	2	3	1	3	3	2	3	2	2	1	2	3	1	1	1	2	1	2	2	1	16
Male	39	Yes	Yes	Stable	3	15	Face, Arms, Hands, Groin, Lower back / buttocks, neck and armpit	2	1	2	2	1	1	0	0	0	0	2	1	2	2	3	1	4	4	0	0	19
Male	22	Yes	Yes	Active	5	15	Face, Arms, Hands, Back, Chest / lower abdominal region, Groin, Lower back / buttocks, Legs, Feet	2	2	3	2	2	2	1	2	1	3	2	2	3	2	2	2	3	2	1	3	22
Male	37	Yes	Yes	Active	20	20	Arms, Back, Chest / lower abdominal region, Groin, Legs, Feet	0	0	0	4	4	4	4	4	1	0	0	0	0	0	0	4	0	0	1	0	5
Male	53	Yes	Yes	Active	20	20	Head, Face, Hands, Feet	0	3	4	3	2	2	2	3	2	1	0	3	4	1	2	2	2	1	2	1	18
Male	63	Yes	Yes	Active	5	20	Head, Face, Arms, Hands, Groin, Lower back / buttocks, Legs	4	3	3	3	3	1	3	3	3	2	4	3	3	1	1	1	1	1	3	2	20
Male	29	Yes	Yes	Active	12	20	Hands, Legs	2	3	4	3	3	3	2	1	3	3	2	3	4	1	1	3	2	3	3	3	25
Male	29	Yes	Yes	Active	11	25	Arms, Hands, Back, Chest / lower abdominal region, Groin, Lower back / buttocks, Legs, Feet	2	2	3	3	3	3	3	3	2	2	2	2	3	1	1	3	1	1	2	2	18
Male	51	Yes	Yes	Stable	38	25	Head, Face, Arms, Hands, Feet	2	2	3	2	2	2	3	3	2	3	2	2	3	2	2	2	1	1	2	3	20
Male	28	Yes	Yes	Active	7	25	Face, Arms, Hands, Legs, Feet	4	4	4	4	4	2	4	4	4	4	4	4	4	0	0	2	0	0	4	4	22
Male		Yes	Yes	Active	10	30	Head, Face, Arms, Hands, Back, Chest / lower abdominal region, Groin, Lower back / buttocks, Legs, Feet	2	3	3	3	1	2	2	3	3	3	2	3	3	1	3	2	2	1	3	3	23
Male	36	Yes	Yes	Regressing	24	30	Head, Face, Arms, Hands, Chest / lower abdominal region, Legs, Feet	4	4	3	2	2	3	3	3	2	1	4	4	3	2	2	3	1	1	2	1	23
Male	53	Yes	Yes	Stable	4	30	Hands	3	3	4	4	3	4	4	3	3	4	3	3	4	0	1	4	0	1	3	4	23
Male	27	Yes	Yes	Active	15	35	Head, Face, Arms, Hands, Back, Groin, Lower back / buttocks, Legs, Feet	1	0	4	4	1	3	4	1	4	3	1	0	4	0	3	3	0	3	4	3	21
Male	29	Yes	Yes	Active	25	35	Head, Face, Arms, Hands, Chest / lower abdominal region, Groin, Lower back / buttocks, Legs, Feet	2	3	3	1	2	2	2	2	3	2	2	3	3	3	2	2	2	2	3	2	24
Male	34	Yes	Yes	Active	22	50	Hands, Back, Chest / lower abdominal region, Groin, Lower back / buttocks, Legs, Feet	2	2	2	0	2	2	0	0	0	1	2	2	2	4	2	2	4	4	0	1	23
Male	45	Yes	Yes	Active	9	60	Head, Face, Arms, Hands, Back, Chest / lower abdominal region, Groin, Lower back / buttocks, Legs, Feet	2	2	2	2	2	1	3	3	2	2	2	2	2	2	2	1	1	1	2	2	17
Male	32	Yes	Yes	Active	32	75	Head, Face, Arms, Hands, Back, Chest / lower abdominal region, Groin, Lower back / buttocks, Legs, Feet	3	3	3	4	2	2	3	2	4	3	3	3	3	0	2	2	1	2	4	3	23
Male	40	Yes	Yes	Stable	18	75	Head, Face, Arms, Hands, Back, Chest / lower abdominal region, Groin, Lower back / buttocks, Legs, Feet	3	3	3	2	2	3	2	2	4	3	3	3	3	2	2	3	2	2	4	3	27
Male	57	Yes	Yes	Active	47	80	Head, Face, Arms, Hands, Back, Chest / lower abdominal region, Groin, Lower back / buttocks, Legs, Feet	3	2	3	2	2	2	0	3	0	2	3	2	3	2	2	2	4	1	0	2	21
Female	62	Yes	Yes	Active	7	15	Arms, Hands, Back, Groin, Legs, Feet	3	3	3	3	3	2	2	2	2	2	3	3	3	1	1	2	2	2	2	2	21
Female	26	Yes	Yes	Active	1	0.5	Face, Chest / lower abdominal region	3	2	4	3	2	4	4	3	4	4	3	2	4	1	2	4	0	1	4	4	25
Female	42	Yes	Yes	Active	3	0.5	Face, Hands	2	4	3	2	1	2	2	2	3	2	2	4	3	2	3	2	2	2	3	2	25
Female	9	Yes	Yes	Regressing	2	1	Face	2	2	2	2	3	1	2	2	1	1	2	2	2	2	1	1	2	2	1	1	16
Female	48	Yes	Yes	Active	3	1	Hands, Feet	1	1	4	2	0	4	1	1	4	4	1	1	4	2	4	4	3	3	4	4	30
Female	44	Yes	Yes	Active	23	5	Face, Arms, Hands, Back, Lower back / buttocks	4	2	3	1	1	4	3	2	3	4	4	2	3	3	3	4	1	2	3	4	29
Female	32	Yes	Yes	Stable	7	5	Face, Hands, Back	2	2	2	2	2	2	1	2	2	2	2	2	2	2	2	2	3	2	2	2	21
Female	50	Yes	Yes	Active	1	5	Arms, Hands, Back, Chest / lower abdominal region	4	4	4	3	2	3	2	2	3	3	4	4	4	1	2	3	2	2	3	3	28
Female	42	Yes	Yes	Stable	1	5	Face, Hands, Groin, Feet, armpits and genitals	1	4	2	3	0	2	3	0	2	4	1	4	2	1	4	2	1	4	2	4	25
Female	30	Yes	Yes	Stable	9	7	Face, Arms, Hands, Chest / lower abdominal region, Groin, Lower back / buttocks, Legs, Feet	2	1	3	3	2	1	2	3	0	1	2	1	3	1	2	1	2	1	0	1	14
Female	52	Yes	Yes	Active	40	8	Face, Hands, Groin, Lower back / buttocks, Feet	4	3	3	3	1	3	2	2	4	3	4	3	3	1	3	3	2	2	4	3	28
Female	37	Yes	Yes	Active	5	10	Face, Arms, Hands, Back, Groin, Legs	1	0	1	4	3	0	4	3	2	1	1	0	1	0	1	0	0	1	2	1	7
Female	38	Yes	Yes	Active	12	10	Face, Hands, Chest / lower abdominal region, genitals	1	4	4	2	2	3	3	3	2	2	1	4	4	2	2	3	1	1	2	2	22
Female	10	Yes	Yes	Stable	3	10	Face, Feet	0	3	1	2	2	1	3	3	1	1	0	3	1	2	2	1	1	1	1	1	13
Female	51	Yes	Yes	Stable	15	15	Face, Arms, Hands, Groin, Legs, Feet	3	3	2	2	2	2	2	2	3	3	3	3	2	2	2	2	2	2	3	3	24
Female		Yes	Yes	Stable	25	15	Legs	4	2	4	2	2	4	4	0	4	3	4	2	4	2	2	4	0	4	4	3	29
Female	53	Yes	Yes	Active	29	15	Face, Arms, Hands, Back, Chest / lower abdominal region, Groin, Legs, Feet	3	3	3	2	2	2	2	1	2	2	3	3	3	2	2	2	2	3	2	2	24
Female	25	Yes	Yes	Stable	6	20	Face, Hands, Feet, elbow and pulse	2	0	2	4	4	0	4	4	2	0	2	0	2	0	0	0	0	0	2	0	6
Female	47	Yes	Yes	Active	4	20	Head, Face, Arms, Hands, Back, Chest / lower abdominal region, Groin, Lower back / buttocks, Legs, Feet, elbows, ears	4	3	3	2	2	3	1	1	4	2	4	3	3	2	2	3	3	3	4	2	29
Female	47	Yes	Yes	Active	27	20	Head, Arms, Hands, Groin, Lower back / buttocks, Feet	3	3	3	3	2	2	2	1	2	3	3	3	3	1	2	2	2	3	2	3	24
Female	43	Yes	Yes	Active	5	20	Face, Arms, Hands, Groin, Feet	3	4	4	2	2	2	2	2	2	3	3	4	4	2	2	2	2	2	2	3	26
Female	22	Yes	Yes	Active	5	20	Face, Hands, Groin, Legs, Toes, Fingers, Head (Hair is turning white), Underarms.	3	3	3	2	2	1	1	2	3	2	3	3	3	2	2	1	3	2	3	2	24
Female	37	Yes	Yes	Active	14	20	Arms, Back, Chest / lower abdominal region, Groin, Lower back / buttocks, Legs, Feet, Nipples	3	2	4	2	2	3	2	2	3	0	3	2	4	2	2	3	2	2	3	0	23
Female	33	Yes	Yes	Regressing	30	20	Groin, Lower back / buttocks, Legs	2	0	2	1	1	1	0	1	2	1	2	0	2	3	3	1	4	3	2	1	21
Female	53	Yes	Yes	Stable	6	20	Face, Arms, Hands, Lower back / buttocks	1	1	2	3	3	2	3	3	1	1	1	1	2	1	1	2	1	1	1	1	12
Female	48	Yes	Yes	Stable	15	20	Hands, Chest / lower abdominal region, Groin, Feet	0	0	0	1	2	3	0	3	2	0	0	0	0	3	2	3	4	1	2	0	15
Female	50	Yes	Yes	Active	25	20	Face, Arms, Hands, Legs, Feet	3	3	1	3	2	3	2	3	3	3	3	3	1	1	2	3	2	1	3	3	22
Female	45	Yes	Yes	Active	30	25	Arms, Hands, Groin, Lower back / buttocks, Legs, Feet, around the pubic area	2	1	2	3	3	2	2	2	2	1	2	1	2	1	1	2	2	2	2	1	16
Female	38	Yes	Yes	Active	10	25	Face, Arms, Hands, Legs, Feet	4	2	3	4	3	1	2	4	3	3	4	2	3	0	1	1	2	0	3	3	19
Female	54	Yes	Yes	Active	35	25	Face, Arms, Hands, Back, Chest / lower abdominal region, Legs, Feet, Back or neck	1	2	2	2	2	2	1	2	2	2	1	2	2	2	2	2	3	2	2	2	20
Female	47	Yes	Yes	Regressing	20	25	Face, Arms, Hands	1	4	2	2	2	0	4	3	1	0	1	4	2	2	2	0	0	1	1	0	13
Female	72	Yes	Yes	Active	25	30	Face, Arms, Hands, Back, Chest / lower abdominal region, Lower back / buttocks, Legs, Feet	1	1	1	4	3	1	4	4	1	1	1	1	1	0	1	1	0	0	1	1	7
Female	30	Yes	Yes	Stable	24	30	Head, Face, Arms, Hands, Chest / lower abdominal region, Legs, Feet	2	2	2	2	2	3	2	1	1	1	2	2	2	2	2	3	2	3	1	1	20
Female	28	Yes	Yes	Active	10	40	Head, Face, Hands, Chest / lower abdominal region, Groin, Feet	1	1	2	2	1	1	3	2	2	2	1	1	2	2	3	1	1	2	2	2	17
Female	52	Yes	Yes	Stable	11	40	Head, Arms, Hands, Back, Chest / lower abdominal region, Groin, Feet, Neck	2	2	3	2	2	3	1	3	3	0	2	2	3	2	2	3	3	1	3	0	21
Female	31	Yes	Yes	Active	20	40	Face, Arms, Hands, Lower back / buttocks, Legs, Feet	4	4	4	2	1	1	2	2	4	4	4	4	4	2	3	1	2	2	4	4	30
Female	23	Yes	Yes	Active	23	40	Head, Face, Back, Legs	4	3	3	4	3	3	3	4	4	4	4	3	3	0	1	3	1	0	4	4	23
Female	53	Yes	Yes	Active	33	40	Head, Face, Arms, Hands, Chest / lower abdominal region, Legs, Feet	4	3	3	1	1	4	3	2	3	3	4	3	3	3	3	4	1	2	3	3	29
Female	57	Yes	Yes	Active	3	45	Face, Arms, Hands, Back, Chest / lower abdominal region, Lower back / buttocks, Legs, Feet	4	3	4	2	2	2	2	0	3	2	4	3	4	2	2	2	2	4	3	2	28
Female	32	Yes	Yes	Active	28	50	Head, Face, Arms, Hands, Back, Chest / lower abdominal region, Groin, Lower back / buttocks, Legs, Feet	4	4	4	2	3	3	3	3	1	4	4	4	4	2	1	3	1	1	1	4	25
Female	38	Yes	Yes	Stable	36	55	Arms, Hands, Chest / lower abdominal region, Lower back / buttocks, Legs, Feet	1	1	1	4	4	1	4	4	1	1	1	1	1	0	0	1	0	0	1	1	6
Female	52	Yes	Yes	Stable	33	60	Face, Hands	3	2	4	3	2	4	1	2	4	3	3	2	4	1	2	4	3	2	4	3	28
Female	30	Yes	Yes	Stable	20	70	Head, Face, Arms, Hands, Back, Chest / lower abdominal region, Groin, Lower back / buttocks, Legs, Feet, inside thighs, breasts,neck, throat etc...	2	4	4	2	3	3	2	2	2	2	2	4	4	2	1	3	2	2	2	2	24
Female	30	Yes	Yes	Stable	19	70	Head, Face, Arms, Hands, Back, Chest / lower abdominal region, Groin, Lower back / buttocks, Legs, Feet, inside thighs, breasts,neck, throat etc...	2	4	4	2	2	3	2	2	3	4	2	4	4	2	2	3	2	2	3	4	28
Female	45	Yes	Yes	Active	20	80	Face, Arms, Hands, Back, Chest / lower abdominal region, Groin, Legs, Feet	4	4	4	2	3	3	2	2	2	3	4	4	4	2	1	3	2	2	2	3	27
Female	48	Yes	Yes	Active	13	80	Head, Face, Arms, Hands, Back, Chest / lower abdominal region, Groin, Lower back / buttocks, Legs, Feet	2	2	3	2	2	3	2	2	3	2	2	2	3	2	2	3	2	2	3	2	23
Female	37	Yes	Yes	Active	20	90	Face, Arms, Hands, Back, Chest / lower abdominal region, Groin, Lower back / buttocks, Legs, Feet	3	3	3	3	2	3	2	2	3	3	3	3	3	1	2	3	2	2	3	3	25

## Sheet: Healthy
Gender	Age	Do you have vitiligo?	Have you been diagnosed with vitiligo?	Is your vitiligo currently active, stable or regressing?	How long have you had vitiligo?	Approximately what percentage of your total body surface area has turned white?	On which parts of your body have you developed vitiligo?	In the last month, how often have you been upset because of something that happened unexpectedly?	In the last month, how often have you felt that you were unable to control the important things in your life?	In the last month, how often have you felt nervous and "stressed"?	In the last month, how often have you felt confident about your ability to handle your personal problems?	In the last month, how often have you felt that things were going your way?	In the last month, how often have you found that you could not cope with all the things that you had to do?	In the last month, how often have you been able to control irritations in your life?	In the last month, how often have you felt that you were on top of things?	In the last month, how often have you been angered because of things that were outside of your control?	In the last month, how often have you felt difficulties were piling up so high that you could not overcome them?	Corresponding PSS Values										Sum
Male	35	No						1	2	2	2	2	3	2	3	1	2	1	2	2	2	2	3	2	1	1	2	18
Male	49	No						2	1	2	4	4	1	3	3	2	0	2	1	2	0	0	1	1	1	2	0	10
Male	38	No						2	2	1	4	4	1	4	4	0	1	2	2	1	0	0	1	0	0	0	1	7
Male	24	No						1	1	1	3	4	1	3	3	2	0	1	1	1	1	0	1	1	1	2	0	9
Male	28	No						2	1	3	2	2	2	2	2	3	2	2	1	3	2	2	2	2	2	3	2	21
Male	38	No						2	0	1	3	4	1	3	4	0	1	2	0	1	1	0	1	1	0	0	1	7
Male	42	No						1	2	2	4	4	1	3	4	1	1	1	2	2	0	0	1	1	0	1	1	9
Male	81	No						2	1	2	3	3	1	3	3	2	1	2	1	2	1	1	1	1	1	2	1	13
Male	45	No						2	2	1	4	3	1	3	3	1	1	2	2	1	0	1	1	1	1	1	1	11
Female	40	No						2	2	3	2	2	2	1	2	3	3	2	2	3	2	2	2	3	2	3	3	24
Female	44	No						4	2	4	4	3	3	4	4	2	3	4	2	4	0	1	3	0	0	2	3	19
Female	55	No						1	2	3	4	3	1	2	4	2	0	1	2	3	0	1	1	2	0	2	0	12
Female	27	No						2	3	3	4	3	1	2	3	2	1	2	3	3	0	1	1	2	1	2	1	16
Female	54	No						2	2	1	3	3	1	3	3	1	1	2	2	1	1	1	1	1	1	1	1	12
Female	30	No						2	1	2	3	3	3	3	3	2	2	2	1	2	1	1	3	1	1	2	2	16
Female	62	No						1	1	3	3	3	3	3	2	1	1	1	1	3	1	1	3	1	2	1	1	15
Female	62	No						1	1	1	4	3	0	3	4	1	0	1	1	1	0	1	0	1	0	1	0	6
Female	63	No						3	2	2	4	4	1	3	3	2	1	3	2	2	0	0	1	1	1	2	1	13
Female	53	No						0	1	2	3	2	0	3	3	0	0	0	1	2	1	2	0	1	1	0	0	8
Female	22	No						2	2	3	3	3	2	2	3	3	2	2	2	3	1	1	2	2	1	3	2	19
Female	39	No						2	1	2	3	3	2	3	2	1	1	2	1	2	1	1	2	1	2	1	1	14
Female	32	No						3	2	3	2	2	2	3	3	3	3	3	2	3	2	2	2	1	1	3	3	22
Female	28	No						2	1	3	4	3	1	3	2	2	1	2	1	3	0	1	1	1	2	2	1	14
Female	30	No						0	0	0	4	4	0	4	4	0	0	0	0	0	0	0	0	0	0	0	0	0
Female	39	No						2	0	4	2	2	2	3	2	4	0	2	0	4	2	2	2	1	2	4	0	19
